# Supplementary material for: Relying on known or exploring for new? Movement patterns and reproductive resource use in a tadpole-transporting frog
Source: PeerJ. 2017 Aug 29;5:e3745. doi: 10.7717/peerj.3745 (PMC5580388; doi:10.7717/peerj.3745)
Supplement: Supplemental Information 1 — Spatial coordinates of tracked frogs. [file peerj-05-3745-s001.txt]

CARRIER_ID	FROG_ID	TIME	DATE	LONG	LAT
6	i15-m-025	950	01.02.2015	-52.673782	4.037049
6	i15-m-025	1025	01.02.2015	-52.673782	4.037049
6	i15-m-025	1100	01.02.2015	-52.673782	4.037049
6	i15-m-025	1130	01.02.2015	-52.673782	4.037049
6	i15-m-025	1200	01.02.2015	-52.673785	4.037047
6	i15-m-025	1235	01.02.2015	-52.673783	4.037048
6	i15-m-025	1258	01.02.2015	-52.673782	4.037049
6	i15-m-025	1321	01.02.2015	-52.673782	4.037051
6	i15-m-025	1420	01.02.2015	-52.673783	4.037049
6	i15-m-025	1445	01.02.2015	-52.67378	4.037052
6	i15-m-025	1515	01.02.2015	-52.673782	4.037049
6	i15-m-025	1545	01.02.2015	-52.673782	4.037047
6	i15-m-025	1620	01.02.2015	-52.673782	4.037048
6	i15-m-025	1655	01.02.2015	-52.673693	4.036892
6	i15-m-025	1725	01.02.2015	-52.673693	4.036891
6	i15-m-025	1800	01.02.2015	-52.673698	4.036892
6	i15-m-025	1825	01.02.2015	-52.673724	4.036957
6	i15-m-025	1835	01.02.2015	-52.673769	4.037006
6	i15-m-025	705	02.02.2015	-52.673768	4.037025
6	i15-m-025	755	02.02.2015	-52.673813	4.037158
6	i15-m-025	815	02.02.2015	-52.673824	4.037158
6	i15-m-025	835	02.02.2015	-52.673829	4.03716
6	i15-m-025	850	02.02.2015	-52.673862	4.037237
6	i15-m-025	858	02.02.2015	-52.673879	4.037266
6	i15-m-025	930	02.02.2015	-52.673876	4.037271
6	i15-m-025	1000	02.02.2015	-52.673876	4.037271
6	i15-m-025	1115	02.02.2015	-52.673908	4.037338
6	i15-m-025	1200	02.02.2015	-52.673908	4.037339
6	i15-m-025	1420	02.02.2015	-52.673894	4.037354
7	i15-m-016	1055	02.02.2015	-52.673516	4.036577
7	i15-m-016	1140	02.02.2015	-52.67359	4.036737
7	i15-m-016	1210	02.02.2015	-52.67359	4.036737
7	i15-m-016	1230	02.02.2015	-52.673685	4.036768
7	i15-m-016	1245	02.02.2015	-52.673722	4.036811
7	i15-m-016	1255	02.02.2015	-52.673742	4.036859
7	i15-m-016	1325	02.02.2015	-52.67374	4.036863
7	i15-m-016	1350	02.02.2015	-52.673693	4.036891
7	i15-m-016	1415	02.02.2015	-52.673626	4.036906
7	i15-m-016	1425	02.02.2015	-52.673599	4.036912
7	i15-m-016	1445	02.02.2015	-52.673543	4.036906
7	i15-m-016	1515	02.02.2015	-52.673542	4.036902
7	i15-m-016	1540	02.02.2015	-52.673488	4.036855
7	i15-m-016	1600	02.02.2015	-52.673437	4.036823
7	i15-m-016	1625	02.02.2015	-52.673438	4.036823
7	i15-m-016	1700	02.02.2015	-52.673437	4.036823
7	i15-m-016	1730	02.02.2015	-52.673437	4.036823
7	i15-m-016	1755	02.02.2015	-52.673437	4.036823
7	i15-m-016	720	03.02.2015	-52.673437	4.036823
7	i15-m-016	800	03.02.2015	-52.673428	4.036791
7	i15-m-016	833	03.02.2015	-52.673344	4.036717
7	i15-m-016	855	03.02.2015	-52.67333	4.036722
7	i15-m-016	925	03.02.2015	-52.673286	4.036699
7	i15-m-016	955	03.02.2015	-52.673287	4.036699
7	i15-m-016	1030	03.02.2015	-52.673286	4.036699
7	i15-m-016	1050	03.02.2015	-52.673285	4.036698
7	i15-m-016	1130	03.02.2015	-52.673287	4.036698
7	i15-m-016	1215	03.02.2015	-52.673287	4.0367
7	i15-m-016	1245	03.02.2015	-52.673287	4.036698
7	i15-m-016	1337	03.02.2015	-52.673287	4.036699
7	i15-m-016	1405	03.02.2015	-52.673286	4.036698
7	i15-m-016	1435	03.02.2015	-52.67328	4.0367
7	i15-m-016	1505	03.02.2015	-52.67328	4.0367
7	i15-m-016	1530	03.02.2015	-52.673285	4.036698
7	i15-m-016	1550	03.02.2015	-52.673286	4.036699
7	i15-m-016	1610	03.02.2015	-52.673244	4.036661
7	i15-m-016	1628	03.02.2015	-52.673244	4.036661
7	i15-m-016	1650	03.02.2015	-52.673195	4.036623
7	i15-m-016	1715	03.02.2015	-52.673031	4.036475
7	i15-m-016	1720	03.02.2015	-52.673096	4.036572
7	i15-m-016	1755	03.02.2015	-52.67299	4.036438
7	i15-m-016	1815	03.02.2015	-52.672949	4.03636
7	i15-m-016	1830	03.02.2015	-52.672908	4.036293
7	i15-m-016	1835	03.02.2015	-52.672891	4.036261
7	i15-m-016	735	04.02.2015	-52.672869	4.036302
7	i15-m-016	845	04.02.2015	-52.672875	4.036306
7	i15-m-016	930	04.02.2015	-52.67286	4.036291
7	i15-m-016	1040	04.02.2015	-52.67285	4.036262
7	i15-m-016	1425	04.02.2015	-52.67282	4.03623
7	i15-m-016	1545	04.02.2015	-52.672826	4.036236
7	i15-m-016	1635	04.02.2015	-52.672835	4.036232
11	i14-m-017	800	08.02.2015	-52.673782	4.037048
11	i14-m-017	905	08.02.2015	-52.673781	4.03705
11	i14-m-017	930	08.02.2015	-52.673782	4.037049
11	i14-m-017	1000	08.02.2015	-52.673781	4.037048
11	i14-m-017	1035	08.02.2015	-52.673709	4.036934
11	i14-m-017	1100	08.02.2015	-52.673694	4.036892
11	i14-m-017	1125	08.02.2015	-52.673696	4.036882
11	i14-m-017	1150	08.02.2015	-52.673755	4.036883
11	i14-m-017	1215	08.02.2015	-52.673755	4.036883
11	i14-m-017	1250	08.02.2015	-52.673693	4.036892
11	i14-m-017	1340	08.02.2015	-52.673798	4.036932
11	i14-m-017	1410	08.02.2015	-52.673807	4.036967
11	i14-m-017	1434	08.02.2015	-52.67399	4.037058
11	i14-m-017	1505	08.02.2015	-52.67399	4.037057
11	i14-m-017	1535	08.02.2015	-52.67399	4.037058
11	i14-m-017	1600	08.02.2015	-52.67399	4.037059
12	i15-m-030	810	08.02.2015	-52.673695	4.036892
12	i15-m-030	910	08.02.2015	-52.673716	4.036882
12	i15-m-030	955	08.02.2015	-52.673719	4.036882
12	i15-m-030	1040	08.02.2015	-52.673719	4.036887
12	i15-m-030	1105	08.02.2015	-52.673722	4.036884
12	i15-m-030	1125	08.02.2015	-52.673722	4.036885
12	i15-m-030	1150	08.02.2015	-52.673711	4.036881
12	i15-m-030	1215	08.02.2015	-52.673695	4.036892
12	i15-m-030	1315	08.02.2015	-52.673711	4.036855
12	i15-m-030	1335	08.02.2015	-52.673703	4.036866
12	i15-m-030	1405	08.02.2015	-52.673714	4.036858
12	i15-m-030	1455	08.02.2015	-52.673614	4.036965
12	i15-m-030	1530	08.02.2015	-52.673561	4.036993
12	i15-m-030	1605	08.02.2015	-52.673548	4.037015
12	i15-m-030	1640	08.02.2015	-52.673505	4.03707
12	i15-m-030	1710	08.02.2015	-52.67351	4.037066
12	i15-m-030	1800	08.02.2015	-52.673507	4.037059
12	i15-m-030	1825	08.02.2015	-52.673508	4.037058
12	i15-m-030	745	09.02.2015	-52.673489	4.037105
12	i15-m-030	820	09.02.2015	-52.673492	4.037097
12	i15-m-030	945	09.02.2015	-52.6735	4.037095
13	i15-m-029	910	08.02.2015	-52.673133	4.037
13	i15-m-029	1005	08.02.2015	-52.673154	4.036952
13	i15-m-029	1045	08.02.2015	-52.673152	4.036956
13	i15-m-029	1110	08.02.2015	-52.673132	4.036999
13	i15-m-029	1130	08.02.2015	-52.673132	4.036999
13	i15-m-029	1200	08.02.2015	-52.673146	4.037017
13	i15-m-029	1225	08.02.2015	-52.673146	4.037017
13	i15-m-029	1310	08.02.2015	-52.673134	4.037003
13	i15-m-029	1330	08.02.2015	-52.67314	4.037002
13	i15-m-029	1400	08.02.2015	-52.67314	4.037002
13	i15-m-029	1512	08.02.2015	-52.673254	4.037112
13	i15-m-029	1540	08.02.2015	-52.673272	4.037151
13	i15-m-029	1610	08.02.2015	-52.673274	4.03715
13	i15-m-029	1645	08.02.2015	-52.673281	4.03714
13	i15-m-029	1720	08.02.2015	-52.673281	4.037141
13	i15-m-029	1805	08.02.2015	-52.673329	4.03714
13	i15-m-029	1830	08.02.2015	-52.673331	4.037149
13	i15-m-029	750	09.02.2015	-52.673328	4.037145
13	i15-m-029	840	09.02.2015	-52.673344	4.037209
13	i15-m-029	940	09.02.2015	-52.67335	4.037259
13	i15-m-029	1030	09.02.2015	-52.673363	4.037277
16	i15-m-025	745	10.02.2015	-52.673871	4.037206
16	i15-m-025	835	10.02.2015	-52.673819	4.037121
16	i15-m-025	855	10.02.2015	-52.673803	4.037097
16	i15-m-025	935	10.02.2015	-52.673781	4.037049
16	i15-m-025	1005	10.02.2015	-52.673782	4.037049
16	i15-m-025	1035	10.02.2015	-52.673729	4.036973
16	i15-m-025	1110	10.02.2015	-52.673705	4.036914
16	i15-m-025	1135	10.02.2015	-52.673693	4.036892
16	i15-m-025	1155	10.02.2015	-52.673709	4.036907
16	i15-m-025	1215	10.02.2015	-52.673696	4.036801
16	i15-m-025	1236	10.02.2015	-52.673679	4.036765
16	i15-m-025	1305	10.02.2015	-52.673696	4.036731
16	i15-m-025	1332	10.02.2015	-52.673695	4.036731
16	i15-m-025	1400	10.02.2015	-52.673679	4.036764
16	i15-m-025	1430	10.02.2015	-52.673612	4.036796
16	i15-m-025	1506	10.02.2015	-52.673663	4.036903
16	i15-m-025	1537	10.02.2015	-52.673593	4.036804
16	i15-m-025	1538	10.02.2015	-52.673663	4.036904
16	i15-m-025	1610	10.02.2015	-52.673588	4.036755
16	i15-m-025	1645	10.02.2015	-52.673711	4.036851
16	i15-m-025	1710	10.02.2015	-52.673702	4.036879
16	i15-m-025	1743	10.02.2015	-52.673741	4.036874
16	i15-m-025	1745	10.02.2015	-52.673741	4.036874
16	i15-m-025	720	11.02.2015	-52.673754	4.036883
16	i15-m-025	810	11.02.2015	-52.67374	4.036889
16	i15-m-025	900	11.02.2015	-52.673704	4.036927
16	i15-m-025	943	11.02.2015	-52.673779	4.037113
16	i15-m-025	1010	11.02.2015	-52.673778	4.037113
16	i15-m-025	1045	11.02.2015	-52.673778	4.037113
16	i15-m-025	1115	11.02.2015	-52.67378	4.037112
16	i15-m-025	1208	11.02.2015	-52.673783	4.037123
16	i15-m-025	1253	11.02.2015	-52.673784	4.037122
16	i15-m-025	1340	11.02.2015	-52.673787	4.037131
16	i15-m-025	1410	11.02.2015	-52.673787	4.037132
16	i15-m-025	1445	11.02.2015	-52.67378	4.037112
16	i15-m-025	1520	11.02.2015	-52.673779	4.037111
16	i15-m-025	1600	11.02.2015	-52.673806	4.037187
16	i15-m-025	1702	11.02.2015	-52.673848	4.037218
16	i15-m-025	1738	11.02.2015	-52.673907	4.037341
16	i15-m-025	1800	11.02.2015	-52.673908	4.037339
17	i15-m-028	845	10.02.2015	-52.673782	4.037048
17	i15-m-028	935	10.02.2015	-52.673788	4.037046
17	i15-m-028	1010	10.02.2015	-52.673789	4.037046
17	i15-m-028	1045	10.02.2015	-52.673784	4.036791
17	i15-m-028	1115	10.02.2015	-52.673736	4.03673
17	i15-m-028	1140	10.02.2015	-52.673728	4.036721
17	i15-m-028	1210	10.02.2015	-52.673692	4.036768
17	i15-m-028	1240	10.02.2015	-52.673693	4.036892
17	i15-m-028	1307	10.02.2015	-52.673694	4.036891
17	i15-m-028	1335	10.02.2015	-52.673674	4.036926
17	i15-m-028	1402	10.02.2015	-52.673673	4.036926
17	i15-m-028	1430	10.02.2015	-52.673673	4.036927
17	i15-m-028	1505	10.02.2015	-52.673615	4.036806
17	i15-m-028	1610	10.02.2015	-52.673662	4.036903
17	i15-m-028	1648	10.02.2015	-52.673662	4.036903
17	i15-m-028	1713	10.02.2015	-52.673662	4.036904
17	i15-m-028	1740	10.02.2015	-52.673663	4.036903
17	i15-m-028	1810	10.02.2015	-52.673663	4.036903
17	i15-m-028	720	11.02.2015	-52.67367	4.036952
17	i15-m-028	810	11.02.2015	-52.673678	4.036982
17	i15-m-028	905	11.02.2015	-52.673671	4.036951
17	i15-m-028	940	11.02.2015	-52.673676	4.036979
17	i15-m-028	1010	11.02.2015	-52.673678	4.036979
17	i15-m-028	1043	11.02.2015	-52.673677	4.036979
17	i15-m-028	1115	11.02.2015	-52.673677	4.036979
17	i15-m-028	1200	11.02.2015	-52.67368	4.036986
17	i15-m-028	1250	11.02.2015	-52.67364	4.036995
17	i15-m-028	1335	11.02.2015	-52.673634	4.037002
17	i15-m-028	1414	11.02.2015	-52.673635	4.037004
17	i15-m-028	1445	11.02.2015	-52.673635	4.037002
17	i15-m-028	1518	11.02.2015	-52.673634	4.037003
17	i15-m-028	1558	11.02.2015	-52.673635	4.037003
17	i15-m-028	1658	11.02.2015	-52.673634	4.037002
17	i15-m-028	1727	11.02.2015	-52.673634	4.037003
17	i15-m-028	1758	11.02.2015	-52.673634	4.037003
17	i15-m-028	750	12.02.2015	-52.673636	4.037016
17	i15-m-028	835	12.02.2015	-52.673636	4.037017
17	i15-m-028	902	12.02.2015	-52.673641	4.037038
17	i15-m-028	940	12.02.2015	-52.673648	4.037124
17	i15-m-028	1110	12.02.2015	-52.673675	4.037147
17	i15-m-028	1050	12.02.2015	-52.673675	4.037148
18	i15-m-016	920	10.02.2015	-52.673437	4.036822
18	i15-m-016	945	10.02.2015	-52.673437	4.036823
18	i15-m-016	1025	10.02.2015	-52.673439	4.036822
18	i15-m-016	1108	10.02.2015	-52.673605	4.036734
18	i15-m-016	1125	10.02.2015	-52.673643	4.036733
18	i15-m-016	1145	10.02.2015	-52.673705	4.036724
18	i15-m-016	1205	10.02.2015	-52.673769	4.036659
18	i15-m-016	1235	10.02.2015	-52.673769	4.036659
18	i15-m-016	1300	10.02.2015	-52.673768	4.036659
18	i15-m-016	1335	10.02.2015	-52.673768	4.036659
18	i15-m-016	1330	10.02.2015	-52.67376	4.036654
18	i15-m-016	1355	10.02.2015	-52.673767	4.036659
18	i15-m-016	1428	10.02.2015	-52.673771	4.03666
18	i15-m-016	1455	10.02.2015	-52.673771	4.036659
18	i15-m-016	1530	10.02.2015	-52.673769	4.036659
18	i15-m-016	1605	10.02.2015	-52.673759	4.036655
18	i15-m-016	1636	10.02.2015	-52.673769	4.036659
18	i15-m-016	1705	10.02.2015	-52.673769	4.03666
18	i15-m-016	1728	10.02.2015	-52.673682	4.036618
18	i15-m-016	1755	10.02.2015	-52.67368	4.036619
18	i15-m-016	1830	10.02.2015	-52.673681	4.036619
18	i15-m-016	717	11.02.2015	-52.673667	4.036616
18	i15-m-016	805	11.02.2015	-52.673666	4.036615
18	i15-m-016	855	11.02.2015	-52.673667	4.036615
18	i15-m-016	935	11.02.2015	-52.673667	4.036616
18	i15-m-016	1005	11.02.2015	-52.673667	4.036616
18	i15-m-016	1040	11.02.2015	-52.673665	4.036616
18	i15-m-016	1112	11.02.2015	-52.673666	4.036615
18	i15-m-016	1158	11.02.2015	-52.673668	4.036614
18	i15-m-016	1248	11.02.2015	-52.673667	4.036616
18	i15-m-016	1332	11.02.2015	-52.673666	4.036615
18	i15-m-016	1405	11.02.2015	-52.673667	4.036616
18	i15-m-016	1440	11.02.2015	-52.673667	4.036615
18	i15-m-016	1515	11.02.2015	-52.673667	4.036616
18	i15-m-016	1550	11.02.2015	-52.673667	4.036615
18	i15-m-016	1650	11.02.2015	-52.673504	4.036525
18	i15-m-016	1720	11.02.2015	-52.67349	4.036536
18	i15-m-016	1750	11.02.2015	-52.673489	4.036541
18	i15-m-016	805	12.02.2015	-52.672836	4.036233
18	i15-m-016	1838	11.02.2015	-52.6733	4.036476
20	i15-m-037	900	12.02.2015	-52.673782	4.037049
20	i15-m-037	930	12.02.2015	-52.673782	4.037048
20	i15-m-037	1050	12.02.2015	-52.673764	4.037018
20	i15-m-037	1125	12.02.2015	-52.673724	4.036954
20	i15-m-037	1155	12.02.2015	-52.673694	4.036892
20	i15-m-037	1223	12.02.2015	-52.673661	4.036855
20	i15-m-037	1255	12.02.2015	-52.67366	4.036856
20	i15-m-037	1330	12.02.2015	-52.673676	4.036775
20	i15-m-037	1405	12.02.2015	-52.673675	4.036774
20	i15-m-037	1430	12.02.2015	-52.673735	4.036731
20	i15-m-037	1500	12.02.2015	-52.673768	4.036659
20	i15-m-037	1526	12.02.2015	-52.673771	4.036677
20	i15-m-037	1600	12.02.2015	-52.673775	4.036693
20	i15-m-037	1650	12.02.2015	-52.673809	4.036779
20	i15-m-037	1723	12.02.2015	-52.673802	4.036782
20	i15-m-037	715	13.02.2015	-52.673806	4.036783
20	i15-m-037	844	13.02.2015	-52.673802	4.036784
20	i15-m-037	1010	13.02.2015	-52.673802	4.036772
21	i14-m-038	1025	12.02.2015	-52.67393	4.036563
21	i14-m-038	1045	12.02.2015	-52.673923	4.036572
21	i14-m-038	1128	12.02.2015	-52.673826	4.03665
21	i14-m-038	1155	12.02.2015	-52.673769	4.036659
21	i14-m-038	1230	12.02.2015	-52.673769	4.036659
21	i14-m-038	1255	12.02.2015	-52.673764	4.036661
21	i14-m-038	1333	12.02.2015	-52.673769	4.036659
21	i14-m-038	1405	12.02.2015	-52.673768	4.036657
21	i14-m-038	1430	12.02.2015	-52.673769	4.036654
21	i14-m-038	1500	12.02.2015	-52.673768	4.036653
21	i14-m-038	1526	12.02.2015	-52.673769	4.036653
21	i14-m-038	1600	12.02.2015	-52.673775	4.036651
21	i14-m-038	1605	12.02.2015	-52.673769	4.036659
21	i14-m-038	1645	12.02.2015	-52.673797	4.036626
21	i14-m-038	1720	12.02.2015	-52.673903	4.036543
21	i14-m-038	1745	12.02.2015	-52.673915	4.036477
21	i14-m-038	1820	12.02.2015	-52.673938	4.036429
21	i14-m-038	720	13.02.2015	-52.673974	4.036366
21	i14-m-038	803	13.02.2015	-52.673975	4.036351
21	i14-m-038	852	13.02.2015	-52.673996	4.036299
21	i14-m-038	933	13.02.2015	-52.673987	4.036263
21	i14-m-038	1025	13.02.2015	-52.673951	4.036217
21	i14-m-038	1100	13.02.2015	-52.673951	4.036217
21	i14-m-038	1205	13.02.2015	-52.673951	4.036217
21	i14-m-038	1236	13.02.2015	-52.673951	4.036217
21	i14-m-038	1310	13.02.2015	-52.673951	4.036217
21	i14-m-038	1334	13.02.2015	-52.673951	4.036217
21	i14-m-038	1405	13.02.2015	-52.673951	4.036217
21	i14-m-038	1440	13.02.2015	-52.673951	4.036217
21	i14-m-038	1555	13.02.2015	-52.673951	4.036217
21	i14-m-038	1615	13.02.2015	-52.673951	4.036217
22	i13-m-027	820	13.02.2015	-52.673516	4.036577
22	i13-m-027	900	13.02.2015	-52.673519	4.036576
22	i13-m-027	930	13.02.2015	-52.673518	4.036576
22	i13-m-027	955	13.02.2015	-52.673517	4.036576
22	i13-m-027	1033	13.02.2015	-52.673527	4.036559
22	i13-m-027	1105	13.02.2015	-52.673527	4.03656
22	i13-m-027	1135	13.02.2015	-52.673527	4.036559
22	i13-m-027	1200	13.02.2015	-52.673527	4.03656
22	i13-m-027	1233	13.02.2015	-52.673537	4.036555
22	i13-m-027	1305	13.02.2015	-52.673552	4.036539
22	i13-m-027	1330	13.02.2015	-52.673552	4.036539
22	i13-m-027	1400	13.02.2015	-52.673567	4.036534
22	i13-m-027	1433	13.02.2015	-52.673614	4.036468
22	i13-m-027	1500	13.02.2015	-52.673622	4.036408
22	i13-m-027	1530	13.02.2015	-52.673638	4.036399
22	i13-m-027	1605	13.02.2015	-52.673647	4.036397
23	i15-m-037	800	15.02.2015	-52.673925	4.036563
23	i15-m-037	838	15.02.2015	-52.673914	4.036558
23	i15-m-037	900	15.02.2015	-52.673915	4.036558
23	i15-m-037	932	15.02.2015	-52.673926	4.036584
23	i15-m-037	1010	15.02.2015	-52.67387	4.036625
23	i15-m-037	1030	15.02.2015	-52.673838	4.036636
23	i15-m-037	1100	15.02.2015	-52.673802	4.036662
23	i15-m-037	1140	15.02.2015	-52.673771	4.036659
23	i15-m-037	1220	15.02.2015	-52.673778	4.036702
23	i15-m-037	1245	15.02.2015	-52.673785	4.036699
23	i15-m-037	1323	15.02.2015	-52.673785	4.0367
23	i15-m-037	1355	15.02.2015	-52.673785	4.036699
23	i15-m-037	1435	15.02.2015	-52.673784	4.036698
23	i15-m-037	1505	15.02.2015	-52.673815	4.036736
23	i15-m-037	1540	15.02.2015	-52.673832	4.036773
24	i15-m-007	815	15.02.2015	-52.673945	4.036257
24	i15-m-007	905	15.02.2015	-52.673944	4.036257
24	i15-m-007	930	15.02.2015	-52.673886	4.036313
24	i15-m-007	1015	15.02.2015	-52.673886	4.036313
24	i15-m-007	1103	15.02.2015	-52.673886	4.036313
24	i15-m-007	1142	15.02.2015	-52.673885	4.036313
24	i15-m-007	1225	15.02.2015	-52.673801	4.036301
24	i15-m-007	1300	15.02.2015	-52.673736	4.036269
24	i15-m-007	1329	15.02.2015	-52.673737	4.036268
24	i15-m-007	1400	15.02.2015	-52.673737	4.036269
24	i15-m-007	1445	15.02.2015	-52.673737	4.036269
24	i15-m-007	1510	15.02.2015	-52.673676	4.036254
24	i15-m-007	1553	15.02.2015	-52.673649	4.036256
24	i15-m-007	1613	15.02.2015	-52.673616	4.036265
26	i15-m-025	1050	15.02.2015	-52.673709	4.036731
26	i15-m-025	1110	15.02.2015	-52.673696	4.036731
26	i15-m-025	1148	15.02.2015	-52.673689	4.036742
26	i15-m-025	1215	15.02.2015	-52.673716	4.036805
26	i15-m-025	1250	15.02.2015	-52.673751	4.036872
26	i15-m-025	1320	15.02.2015	-52.673751	4.036872
26	i15-m-025	1350	15.02.2015	-52.673745	4.036933
26	i15-m-025	1435	15.02.2015	-52.673734	4.037088
26	i15-m-025	1500	15.02.2015	-52.673891	4.0373
26	i15-m-025	1530	15.02.2015	-52.673877	4.037339
27	i15-m-010	945	17.02.2015	-52.67313	4.036326
27	i15-m-010	1020	17.02.2015	-52.673134	4.036322
27	i15-m-010	1050	17.02.2015	-52.673177	4.036362
27	i15-m-010	1105	17.02.2015	-52.673215	4.03639
27	i15-m-010	1130	17.02.2015	-52.673289	4.036461
27	i15-m-010	1200	17.02.2015	-52.673317	4.036481
27	i15-m-010	1255	17.02.2015	-52.673382	4.036663
27	i15-m-010	1315	17.02.2015	-52.67344	4.036692
27	i15-m-010	1345	17.02.2015	-52.673589	4.036698
27	i15-m-010	1410	17.02.2015	-52.673605	4.036734
27	i15-m-010	1435	17.02.2015	-52.673622	4.036733
27	i15-m-010	1500	17.02.2015	-52.673672	4.03673
27	i15-m-010	1525	17.02.2015	-52.673706	4.036734
27	i15-m-010	1555	17.02.2015	-52.673735	4.036729
27	i15-m-010	1635	17.02.2015	-52.673703	4.036717
27	i15-m-010	1700	17.02.2015	-52.673605	4.036735
27	i15-m-010	1725	17.02.2015	-52.673687	4.036737
27	i15-m-010	1753	17.02.2015	-52.673695	4.036738
27	i15-m-010	1815	17.02.2015	-52.673605	4.036734
27	i15-m-010	735	18.02.2015	-52.673605	4.036733
27	i15-m-010	800	18.02.2015	-52.673604	4.036739
27	i15-m-010	825	18.02.2015	-52.673602	4.036728
27	i15-m-010	900	18.02.2015	-52.673605	4.036706
27	i15-m-010	930	18.02.2015	-52.673606	4.036706
27	i15-m-010	1000	18.02.2015	-52.673617	4.036697
27	i15-m-010	1034	18.02.2015	-52.673622	4.036676
27	i15-m-010	1058	18.02.2015	-52.673622	4.036676
27	i15-m-010	1142	18.02.2015	-52.673623	4.036677
27	i15-m-010	1219	18.02.2015	-52.673628	4.036669
27	i15-m-010	1253	18.02.2015	-52.673626	4.03667
27	i15-m-010	1325	18.02.2015	-52.673628	4.036669
27	i15-m-010	1423	18.02.2015	-52.673627	4.03667
27	i15-m-010	1502	18.02.2015	-52.673628	4.036669
27	i15-m-010	1553	18.02.2015	-52.673624	4.036671
27	i15-m-010	1635	18.02.2015	-52.673627	4.036669
27	i15-m-010	1708	18.02.2015	-52.673626	4.03667
27	i15-m-010	1748	18.02.2015	-52.673626	4.03667
27	i15-m-010	1815	18.02.2015	-52.673627	4.036669
27	i15-m-010	706	19.02.2015	-52.673627	4.03667
27	i15-m-010	805	19.02.2015	-52.673626	4.03667
27	i15-m-010	835	19.02.2015	-52.673608	4.036668
27	i15-m-010	911	19.02.2015	-52.673608	4.036668
27	i15-m-010	955	19.02.2015	-52.673608	4.036669
27	i15-m-010	1228	19.02.2015	-52.673608	4.03667
27	i15-m-010	1323	19.02.2015	-52.673613	4.036672
27	i15-m-010	1347	19.02.2015	-52.673608	4.036669
27	i15-m-010	1428	19.02.2015	-52.673613	4.036672
27	i15-m-010	1532	19.02.2015	-52.67361	4.036669
27	i15-m-010	1705	19.02.2015	-52.67361	4.036669
27	i15-m-010	1726	19.02.2015	-52.673607	4.03667
27	i15-m-010	905	20.02.2015	-52.673614	4.036671
27	i15-m-010	1035	20.02.2015	-52.673614	4.03667
27	i15-m-010	1505	20.02.2015	-52.673614	4.03667
27	i15-m-010	1602	20.02.2015	-52.673614	4.036669
27	i15-m-010	1625	20.02.2015	-52.67354	4.036638
27	i15-m-010	1653	20.02.2015	-52.673505	4.036622
27	i15-m-010	1710	20.02.2015	-52.673468	4.036618
27	i15-m-010	1730	20.02.2015	-52.673468	4.036619
27	i15-m-010	1754	20.02.2015	-52.673468	4.036618
27	i15-m-010	1817	20.02.2015	-52.673442	4.03661
27	i15-m-010	1837	20.02.2015	-52.673364	4.036538
27	i15-m-010	1750	20.02.2015	-52.673363	4.036539
27	i15-m-010	710	21.02.2015	-52.673361	4.036537
27	i15-m-010	743	21.02.2015	-52.673294	4.036497
27	i15-m-010	815	21.02.2015	-52.673265	4.036483
27	i15-m-010	900	21.02.2015	-52.673257	4.036481
27	i15-m-010	948	21.02.2015	-52.673258	4.036481
27	i15-m-010	1020	21.02.2015	-52.673256	4.036481
27	i15-m-010	1050	21.02.2015	-52.673258	4.03648
27	i15-m-010	1125	21.02.2015	-52.673258	4.036481
27	i15-m-010	1152	21.02.2015	-52.673257	4.036481
27	i15-m-010	1240	21.02.2015	-52.673258	4.03648
27	i15-m-010	1305	21.02.2015	-52.673258	4.03648
27	i15-m-010	1334	21.02.2015	-52.673258	4.036481
27	i15-m-010	1405	21.02.2015	-52.673257	4.036481
27	i15-m-010	1432	21.02.2015	-52.673257	4.03648
27	i15-m-010	1455	21.02.2015	-52.673257	4.03648
27	i15-m-010	1527	21.02.2015	-52.673258	4.036481
27	i15-m-010	1558	21.02.2015	-52.673253	4.036469
27	i15-m-010	1642	21.02.2015	-52.673244	4.036449
27	i15-m-010	1722	21.02.2015	-52.673236	4.036427
27	i15-m-010	1753	21.02.2015	-52.673235	4.036419
27	i15-m-010	1826	21.02.2015	-52.673192	4.036352
27	i15-m-010	814	22.02.2015	-52.673194	4.036347
27	i15-m-010	853	22.02.2015	-52.673186	4.03634
27	i15-m-010	929	22.02.2015	-52.673186	4.036338
30	i15-m-011	1105	18.02.2015	-52.673927	4.036562
30	i15-m-011	1138	18.02.2015	-52.673925	4.036563
30	i15-m-011	1205	18.02.2015	-52.67401	4.036531
30	i15-m-011	1228	18.02.2015	-52.674082	4.036472
30	i15-m-011	1248	18.02.2015	-52.674082	4.036472
30	i15-m-011	1310	18.02.2015	-52.674082	4.036472
30	i15-m-011	1342	18.02.2015	-52.674083	4.036473
30	i15-m-011	1410	18.02.2015	-52.674082	4.036472
30	i15-m-011	1442	18.02.2015	-52.674074	4.03646
30	i15-m-011	1508	18.02.2015	-52.674074	4.036458
30	i15-m-011	1542	18.02.2015	-52.67407	4.036441
30	i15-m-011	1615	18.02.2015	-52.674041	4.036429
30	i15-m-011	1645	18.02.2015	-52.674032	4.036414
30	i15-m-011	1700	18.02.2015	-52.674033	4.036353
30	i15-m-011	1720	18.02.2015	-52.674034	4.036311
30	i15-m-011	1742	18.02.2015	-52.674034	4.036307
30	i15-m-011	1810	18.02.2015	-52.674028	4.036293
30	i15-m-011	711	19.02.2015	-52.674027	4.036292
30	i15-m-011	808	19.02.2015	-52.674033	4.036285
30	i15-m-011	843	19.02.2015	-52.674029	4.036292
30	i15-m-011	915	19.02.2015	-52.674033	4.036285
30	i15-m-011	1000	19.02.2015	-52.674028	4.036293
31	i15-m-024	910	21.02.2015	-52.673871	4.037206
31	i15-m-024	958	21.02.2015	-52.673871	4.037206
31	i15-m-024	1034	21.02.2015	-52.673874	4.037203
31	i15-m-024	1100	21.02.2015	-52.673891	4.037212
31	i15-m-024	1125	21.02.2015	-52.673874	4.037202
31	i15-m-024	1234	21.02.2015	-52.673883	4.037189
31	i15-m-024	1315	21.02.2015	-52.673883	4.037189
31	i15-m-024	1430	21.02.2015	-52.673899	4.037183
31	i15-m-024	1524	21.02.2015	-52.67397	4.03714
31	i15-m-024	1554	21.02.2015	-52.674038	4.037121
31	i15-m-024	1635	21.02.2015	-52.67406	4.037122
31	i15-m-024	1705	21.02.2015	-52.67412	4.037141
31	i15-m-024	1743	21.02.2015	-52.674113	4.037166
32	i15-m-020	1200	21.02.2015	-52.673336	4.036258
32	i15-m-020	1302	21.02.2015	-52.673327	4.036258
32	i15-m-020	1332	21.02.2015	-52.673335	4.03626
32	i15-m-020	1410	21.02.2015	-52.673324	4.036332
32	i15-m-020	1435	21.02.2015	-52.67335	4.036381
32	i15-m-020	1456	21.02.2015	-52.67335	4.036382
32	i15-m-020	1532	21.02.2015	-52.67335	4.036382
32	i15-m-020	1600	21.02.2015	-52.67335	4.036382
32	i15-m-020	1645	21.02.2015	-52.673349	4.036382
32	i15-m-020	1726	21.02.2015	-52.673382	4.036462
32	i15-m-020	1755	21.02.2015	-52.673399	4.036578
32	i15-m-020	1830	21.02.2015	-52.673392	4.036639
32	i15-m-020	818	22.02.2015	-52.673391	4.036639
32	i15-m-020	850	22.02.2015	-52.673373	4.036633
32	i15-m-020	925	22.02.2015	-52.673372	4.036634
32	i15-m-020	1042	22.02.2015	-52.673379	4.036625
32	i15-m-020	1502	22.02.2015	-52.673362	4.036642
32	i15-m-020	1714	22.02.2015	-52.673352	4.036667
32	i15-m-020	1756	22.02.2015	-52.673353	4.036667
32	i15-m-020	705	23.02.2015	-52.673353	4.036668
32	i15-m-020	822	23.02.2015	-52.673362	4.036684
32	i15-m-020	1008	23.02.2015	-52.673421	4.036727
32	i15-m-020	1155	23.02.2015	-52.67342	4.036727
32	i15-m-020	1345	23.02.2015	-52.673405	4.036677
32	i15-m-020	1420	23.02.2015	-52.673423	4.036671
32	i15-m-020	1450	23.02.2015	-52.673422	4.036672
32	i15-m-020	1520	23.02.2015	-52.673423	4.036671
32	i15-m-020	1610	23.02.2015	-52.673427	4.036676
32	i15-m-020	1820	23.02.2015	-52.673427	4.036726
32	i15-m-020	815	24.02.2015	-52.673398	4.036724
32	i15-m-020	1033	24.02.2015	-52.673396	4.036742
32	i15-m-020	1230	24.02.2015	-52.673401	4.036725
32	i15-m-020	710	25.02.2015	-52.673399	4.036727
32	i15-m-020	838	25.02.2015	-52.673411	4.036673
32	i15-m-020	953	25.02.2015	-52.673422	4.036672
33	i13-m-027	1310	22.02.2015	-52.673511	4.036798
33	i13-m-027	1355	22.02.2015	-52.673521	4.036838
33	i13-m-027	1445	22.02.2015	-52.673693	4.036892
33	i13-m-027	1515	22.02.2015	-52.673694	4.036892
33	i13-m-027	1541	22.02.2015	-52.673648	4.036863
33	i13-m-027	1609	22.02.2015	-52.673624	4.036781
33	i13-m-027	1641	22.02.2015	-52.673622	4.036762
33	i13-m-027	1711	22.02.2015	-52.673624	4.036758
33	i13-m-027	1742	22.02.2015	-52.673624	4.036758
33	i13-m-027	1755	22.02.2015	-52.673624	4.036758
33	i13-m-027	704	23.02.2015	-52.673632	4.036732
33	i13-m-027	748	23.02.2015	-52.673622	4.036676
33	i13-m-027	820	23.02.2015	-52.673624	4.036576
33	i13-m-027	855	23.02.2015	-52.673633	4.036546
33	i13-m-027	930	23.02.2015	-52.673637	4.036481
33	i13-m-027	1003	23.02.2015	-52.673644	4.036417
33	i13-m-027	1100	23.02.2015	-52.673658	4.036411
34	i15-m-011	1110	24.02.2015	-52.67412	4.036087
34	i15-m-011	1200	24.02.2015	-52.674201	4.036273
34	i15-m-011	1215	24.02.2015	-52.674177	4.0363
34	i15-m-011	1245	24.02.2015	-52.674115	4.036434
34	i15-m-011	1315	24.02.2015	-52.674088	4.036458
34	i15-m-011	1347	24.02.2015	-52.674082	4.036472
34	i15-m-011	1350	24.02.2015	-52.674082	4.036472
34	i15-m-011	1415	24.02.2015	-52.674024	4.036488
35	i15-m-009	1140	24.02.2015	-52.673769	4.036659
35	i15-m-009	1217	24.02.2015	-52.673766	4.036655
35	i15-m-009	1250	24.02.2015	-52.673769	4.036659
35	i15-m-009	1316	24.02.2015	-52.673776	4.036666
35	i15-m-009	1344	24.02.2015	-52.673799	4.036685
35	i15-m-009	1420	24.02.2015	-52.6738	4.036684
35	i15-m-009	1518	24.02.2015	-52.673811	4.036715
35	i15-m-009	1550	24.02.2015	-52.673842	4.036738
35	i15-m-009	1620	24.02.2015	-52.673842	4.036737
35	i15-m-009	1650	24.02.2015	-52.67389	4.036797
35	i15-m-009	1700	24.02.2015	-52.673915	4.036823
35	i15-m-009	1715	24.02.2015	-52.67396	4.036889
35	i15-m-009	1735	24.02.2015	-52.673958	4.036928
35	i15-m-009	1810	24.02.2015	-52.674021	4.037038
35	i15-m-009	715	25.02.2015	-52.674061	4.037135
35	i15-m-009	750	25.02.2015	-52.674125	4.037241
35	i15-m-009	820	25.02.2015	-52.674127	4.037263
35	i15-m-009	855	25.02.2015	-52.674234	4.037339
37	i13-m-003	1000	03.02.2015	-52.673373	4.036574
37	i13-m-003	1025	03.02.2015	-52.673324	4.036626
37	i13-m-003	1100	03.02.2015	-52.673049	4.036721
37	i13-m-003	1120	03.02.2015	-52.673041	4.036761
37	i13-m-003	1150	03.02.2015	-52.673029	4.036766
37	i13-m-003	1220	03.02.2015	-52.673029	4.036766
37	i13-m-003	1255	03.02.2015	-52.67321	4.036786
37	i13-m-003	1335	03.02.2015	-52.673358	4.036782
37	i13-m-003	1355	03.02.2015	-52.673412	4.036781
37	i13-m-003	1433	03.02.2015	-52.673404	4.036799
37	i13-m-003	1500	03.02.2015	-52.673404	4.036799
37	i13-m-003	1525	03.02.2015	-52.67343	4.036809
37	i13-m-003	1548	03.02.2015	-52.67342	4.036702
37	i13-m-003	1604	03.02.2015	-52.673397	4.036661
37	i13-m-003	1625	03.02.2015	-52.673384	4.036617
38	i13-m-003	720	10.02.2015	-52.673339	4.036543
38	i13-m-003	830	10.02.2015	-52.673374	4.036573
38	i13-m-003	905	10.02.2015	-52.673434	4.036721
38	i13-m-003	925	10.02.2015	-52.673434	4.036725
38	i13-m-003	1000	10.02.2015	-52.673447	4.036744
38	i13-m-003	1025	10.02.2015	-52.673437	4.036823
38	i13-m-003	1055	10.02.2015	-52.673439	4.036822
38	i13-m-003	1125	10.02.2015	-52.673437	4.036823
38	i13-m-003	1150	10.02.2015	-52.673439	4.036822
38	i13-m-003	1220	10.02.2015	-52.673439	4.036822
38	i13-m-003	1243	10.02.2015	-52.673439	4.036822
38	i13-m-003	1311	10.02.2015	-52.67341	4.03677
38	i13-m-003	1345	10.02.2015	-52.673388	4.036711
38	i13-m-003	1405	10.02.2015	-52.673389	4.03671
38	i13-m-003	1433	10.02.2015	-52.673362	4.036684
38	i13-m-003	1510	10.02.2015	-52.673331	4.03663
38	i13-m-003	1540	10.02.2015	-52.673358	4.036611
38	i13-m-003	1613	10.02.2015	-52.673383	4.036614
